# Supplementary material for: HSD17β11 regulates PLIN5-ATGL mediated lipolysis, but not hepatic lipid metabolism in mice
Source: J Lipid Res. 2025 Nov 12;66(12):100943. doi: 10.1016/j.jlr.2025.100943 (PMC12743511; doi:10.1016/j.jlr.2025.100943)
Supplement: Supplemental Table 1 [file mmc2.xlsx]

## Sheet: Supplementary table 1
Variable	All patient n = 65	No pathology n = 31	MASLD n = 34	p value
Age	45 ± 12.8	45 ± 12.8	45 ± 10.7	0.67
Gender	15 (23.0%)	4 (12.9%)	11 (32.3%)	0.23
Weight (kg)	127.6 ± 31.0	122.3 ± 25.9	130.3 ± 34.2	0.32
BMI	45.5 ± 8.9	44.0 ± 7.8	46.3 ± 9.6	0.34
Type 2 Diabetes	13 (20.0%)	3 (9.7%)	10 (38.2%)	0.18
ALT (IU/L)	35.4 ± 18.6	25.5 ± 11.0	41. 4 ± 19.8	<0.001
Triglyceride (mmol/L)	1.5 ± 0.7	1.1 ± 0.4	1.7 ± 0.8	<0.001
Cholesterol (mmol/L)	4.2 ± 1.0	4.0 ± 1.0	4.2 ± 1.0	0.47
Blood glucose (mmol/L)	6 ± 1.8	5.4 ± 1.1	6.3 ± 2.0	0.04
Plasma insulin (mU/L)	13.2 ± 26.9	15.8 ± 39.7	11.1 ± 14.7	0.51
