# Supplementary material for: HSD17β11 regulates PLIN5-ATGL mediated lipolysis, but not hepatic lipid metabolism in mice
Source: J Lipid Res. 2025 Nov 12;66(12):100943. doi: 10.1016/j.jlr.2025.100943 (PMC12743511; doi:10.1016/j.jlr.2025.100943)
Supplement: Supplemental Table 2 [file mmc3.xlsx]

## Sheet: Supplementary table 2
Human primers
ABHD5fwd	TGCAGACTCCAAGTGGTGAG
ABHD5 rev	TGTCAGGGTGCATTTTACCA
ACAT1 fwd	ATGCCAGTACACTGAATGATGG
ACAT1 rev	GATGCAGCTATACAGGAGCAA
ACSL3 fwd	CCCCTGAAACTGGTCTGGTG
ACSL3 rev	TCCGCCTGGTAATGTGTTTTAA
DGAT1 fwd	GCGGCTGTGGTCTTACTG
DGAT1 rev	CTGCGGCACCATGAGTT
DGAT2 fwd	GGTCCTGTCCTTCCTTGT
DGAT2 rev	AGTTGCCTGCCAGTGTAG
FAT/CD36 fwd	AGTCACTGCGACATGATTAATGGT
FAT/CD36 rev	CTGCAATACCTGGCTTTTCTCA
HPRT fwd	TTTAACTGGAAAGAATGCTTGATTG
HPRT rev	AATTTCAAATCCAACAAAGTGTGG
HSD17β11 fwd	TGCAATGACGAAGAATAACC
HSD17β11 rev	TTGTAAGGCAGCCAGTTC
HMGCS1 fwd	GATGTGGGAATTGTTGCCCTT
HMGCS1 rev	ATTGTCTCTGTTCCAACTTCCAG
HMGCR fwd	TGATTGACCTTTCCAGAGCAAG
HMGCR rev	CTAAAATTGCCATTCCACGAGC
LDLR fwd	ACCAACGAATGCTTGGACAAC
LDLR rev	ACAGGCACTCGTAGCCGAT
LIPE fwd	TGGCCTCAGACTGATGGAAGT
LIPE rev	GGAGGTTGGCATCCAAAGG
NCEH1 fwd	CTTCTGGCTTCAGGAAATAC
NCEH1 rev	TGTGTACAGCAATGGCTGAG
PNPLA2 fwd	ACCAGCATCCAGTTCAACCT
PNPLA2 rev	ATCCCTGCTTGCACATCTCT
Mouse primers
Acta2 fwd	CATCTTTCATTGGGATGGAG
Acta2 rev	TTAGCATAGAGATCCTTCCTG
Adgre1 fwd	CCTGGACGAATCCTGTGAAG
Adgre2 rev	GGTGGGACCACAGAGAGTTG
Ccl2 fwd	TTAAAAACCTGGATCGGAACCAA
Ccl2 rev	GCATTAGCTTCAGATTTACGGG
Col1a1 fwd	GATCTGTATCTGCCACAATG
Col1a1 rev	TGGTGATACGTATTCTTCCG
Col3a1 fwd	ACTCAAGAGTGGAGAATACTG
Col3a1 rev	AACATGTTTCTTCTCTGCAC
Hsd17β11 fwd	TCCCCTTCTTGCTGGCTTAC
Hsd17β11 rev	TGTTCGACTCCTGTTCGTC
Hsd17β13 fwd	TTGCAAAGCAGAAAAGCAGA
Hsd17β13 rev	GGCGTTGTTTACCACGATCT
Il1b fwd	GGATGATGATGATGATAACCTGC
Il1b rev	CATGGAGAATATCATTGTTGG
Plin5 fwd	TGTAGTGTGACTACCTGTG
Plin5 rev	ATGTCACCACCATGTCTG
Pnpla2 fwd	CAACCTTCGCAATCTCAC
Pnpla2 rev	TTCAGTAGGCCATTCCTC
Tgfb fwd	GGATACCAACTATTGCAG
Tgfb rev	TCTCCAGGCTCCAAATATAG
